# Supplementary material for: The Influence of the Intergranular Superdisintegrant Performance on New Drotaverine Orodispersible Tablet Formulations
Source: Pharmaceutics. 2023 Aug 16;15(8):2147. doi: 10.3390/pharmaceutics15082147 (PMC10459987; doi:10.3390/pharmaceutics15082147)
Supplement: Supplementary file 1 [file pharmaceutics-15-02147-s001.zip]

Archive with 1 entries (1 files):
- pharmaceutics-2548286-supplementary.pdf
